# Supplementary material for: ULSL: Unified Latent and Similarity Learning for robust multi-omics cancer subtype identification
Source: Bioinform Adv. 2026 Apr 17;6(1):vbag110. doi: 10.1093/bioadv/vbag110 (PMC13138254; doi:10.1093/bioadv/vbag110)
Supplement: vbag110_Supplementary_Data [file vbag110_supplementary_data.zip]

Archive with 3 entries (3 files):
- Supplementary Material 2.xlsx
- Supplementary Material 3.xlsx
- Supplementary Material.docx
