# Supplementary material for: ULSL: Unified Latent and Similarity Learning for robust multi-omics cancer subtype identification
Source: Bioinform Adv. 2026 Apr 17;6(1):vbag110. doi: 10.1093/bioadv/vbag110 (PMC13138254; doi:10.1093/bioadv/vbag110)
Supplement: vbag110_Supplementary_Data [file vbag110_supplementary_data.zip › Supplementary Material 2.xlsx]

## Sheet: AML
	gender	age_at_initial_pathologic_diagnosis
SNF	0.098	0
CIMLR	1	0.001
NEMO	0.303	0
LRAcluster	0.369	0.204
iClusterBayes	0.741	0
MOSD	0.417	0.07
MCLS	0.317	0.675
SCMVC	0.055375	0
GDMVC	0.391	0
Ours	0.591	0

## Sheet: BIC       
	gender	age_at_initial_pathologic_diagnosis	pathologic_M	pathologic_N	pathologic_T	pathologic_stage
SNF	0.213	0.078	0.327	0.008	0.073	0.015
CIMLR	0.062	0.01	0.407	0.044875	0.203	0.08
NEMO	0.173	0.012	0.321	0.005	0.006	0.004
LRAcluster	0.199	0.016	0	0.018	0	0.078
iClusterBayes	0.521	0.334	0.188	0.203	0.011	0.0433333
MOSD	0.22	0.068	0.297	0.002	0.073	0.076
MCLS	0.929	0	0	0.12	0.068	0.242
SCMVC	0.183	0.001	0.006	0.006	0.001	0.001
GDMVC	0.365	0.147	0.201	0.074	0.16	0.295
Ours	0.032	0	0	0.01	0.036	0.012

## Sheet: COAD
	gender	age_at_initial_pathologic_diagnosis	pathologic_M	pathologic_N	pathologic_T	pathologic_stage
SNF	0.443	0.031	0.472	0.656	0.026	0.268
CIMLR	0.573	0.248	0.449	0.215	0.905	0.237
NEMO	0.529	0.324	0.514	0.386667	0.063	0.0552857
LRAcluster	0.799	0.195	0.974	0.356	0.243	0.768
iClusterBayes	0.233	0.181	0.949	0.0532632	0.563	0.294
MOSD	0.4	0.153	0.682	0.074	0.392	0.736
MCLS	0.686	0.464	0.579	0.487	0.597	0.703
SCMVC	0.065	0.002	0.782	0.352	0.124	0.209
GDMVC	0.661	0.885	0.097	0.0574	0.156	0.076
Ours	0.567	0.084	0.525	0.376	0.0498812	0.262

## Sheet: GBM
	gender	age_at_initial_pathologic_diagnosis
SNF	1	0.021
CIMLR	0.168	0.348
NEMO	0.922	0.001
LRAcluster	0.0445556	0.192
iClusterBayes	0.0325	0
MOSD	0.613	0
MCLS	0.032	0
SCMVC	0.588	0.0635
GDMVC	0.877	0.017
Ours	0.043	0

## Sheet: KIRC
	age_at_initial_pathologic_diagnosis	pathologic_M	pathologic_N	pathologic_T
SNF	0.637	0.011	0.197	0.028
CIMLR	0.902	0	0.115	0.002
NEMO	0.571	0.013	0.252	0.0565714
LRAcluster	0.5	0.027	0.189	0.579
iClusterBayes	0.326	0	0.73	0.32
MOSD	0.29	0.0593333	0.504	0.288
MCLS	0.753	0	0.458	0.072
SCMVC	0.362	0	0.089	0
GDMVC	0.22	0	0.202	0.076
Ours	0.377	0.004	0.485	0.0586667

## Sheet: LIHC
	gender	age_at_initial_pathologic_diagnosis	pathologic_M	pathologic_N	pathologic_T	pathologic_stage
SNF	0.001	0	0.954	0.658	0.469	0.84
CIMLR	0	0	0.151	0.091	0.174	0.313
NEMO	0	0	0.004	0.023	0.516	0.902
LRAcluster	0.011	0	0.017	0.092	0.097	0.222
iClusterBayes	0	0.003	0.132	0.163	0.004	0.125
MOSD	0.014	0	0.163	0.18	0.008	0.174
MCLS	0.017	0	0.127	0.383	0.498	0.64
SCMVC	0	0.004	0.086	0.426	0.409	0.371
GDMVC	0	0.001	0.005	0.027	0.025	0.458
Ours	0	0	0.004	0.026	0	0.388

## Sheet: LUSC
	gender	age_at_initial_pathologic_diagnosis	pathologic_M	pathologic_N	pathologic_T	pathologic_stage
SNF	0.451	0.0498218	0.566	0.413	0.269	0.831
CIMLR	0.21	0.108	0.551	0.124	0.824	0.207
NEMO	0.199	0.0484118	0.835	0.458	0.347	0.822
LRAcluster	0.029	0.005	1	0.091	0.593	0.785
iClusterBayes	0.0586667	0.012	0.858	0.741	0.759	0.804
MOSD	0.194	0	0.717	0.244	0.009	0.501
MCLS	0.162	0.015	0.58	0.45	0	0.224
SCMVC	0.0413333	0.018	0.916	0.235	0.0623333	0.381
GDMVC	0.706	0	0.795	0.324	0.987	0.645
Ours	0.093	0.003	0.955	0.302	0.889	0.739

## Sheet: OV
	age_at_initial_pathologic_diagnosis
SNF	0.065
CIMLR	0.969
NEMO	0.005
LRAcluster	0.0565
iClusterBayes	0
MOSD	0.019
MCLS	0.0493762
SCMVC	0
GDMVC	0.006
Ours	0.04

## Sheet: SARC
	gender	age_at_initial_pathologic_diagnosis
SNF	0	0
CIMLR	0	0.006
NEMO	0	0
LRAcluster	0	0
iClusterBayes	0	0
MOSD	0.334	0.003
MCLS	0.023	0.201
SCMVC	0.253	0.863
GDMVC	0.002	0.008
Ours	0.001	0

## Sheet: SKCM
	gender	age_at_initial_pathologic_diagnosis	pathologic_M	pathologic_N	pathologic_T	pathologic_stage
SNF	0.458	0.002	0.986	0.136	0.017	0.021
CIMLR	0.866	0.101	0.591	0.018	0.112	0.016
NEMO	0.376	0.009	0.755	0.477692	0.002	0.002
LRAcluster	0.097	0.001	0.647	0.274	0.085	0.005
iClusterBayes	0.611	0.006	0.088	0.165	0.191	0.098
MOSD	1	0.891	1	0.281	0.069	0.829
MCLS	0.308	0.0483433	0.442	0.672	0.151	0.007
SCMVC	0.899	0.0479556	0.244	0.557	0.027	0.137
GDMVC	0.368	0.0467222	0.345	0.849	0.133	0.0497129
Ours	0.351	0.017	0.251	0.231	0.0403333	0.017
