# Supplementary material for: ULSL: Unified Latent and Similarity Learning for robust multi-omics cancer subtype identification
Source: Bioinform Adv. 2026 Apr 17;6(1):vbag110. doi: 10.1093/bioadv/vbag110 (PMC13138254; doi:10.1093/bioadv/vbag110)
Supplement: vbag110_Supplementary_Data [file vbag110_supplementary_data.zip › Supplementary Material 3.xlsx]

## Sheet: Sheet1
	cluster1	cluster2	cluster3	cluster4	cluster5
lab_procedure_leukocyte_result_unspecified_value	40.0(12.5-76.0) (9.62e-03)	2.0(1.0-3.75) (4.28e-04)	3.5(2.0-17.0) (1.72e-04)	30.0(14.0-49.75) (3.31e-02)	35.0(12.0-76.0) (1.58e-02)
lab_procedure_monocyte_result_precent_value	1.0(0-3.0) (5.91e-06)	2.0(0.5-5.5) (3.68e-01)	6.0(2.0-13.0) (8.57e-01)	4.0(0-19.75) (8.57e-01)	30.0(9-42.5) (6.17e-08)
lab_procedure_bone_marrow_blast_cell_outcome_precent_value	72.0(49.0-89.0) (1.18e-08)	2.0(0-20.0) (1.25e-03)	15.0(3.5-55.25) (3.10e-02)	52.0(26.25-70.75) (1.95e-02)	8.0(2.5-27.5) (6.68e-04)
age_at_initial_pathologic_diagnosis	60.0(46.0-66.0) (8.36e-01)	50.0(37.5-61.0) (1.15e-01)	65.5(57.0-73.0) (6.70e-04)	48.5(30.75-57.0) (1.00e-03)	60.0(49.5-66.0) (6.63e-01)
days_to_birth	-21946.0(-24367.00~-17015.00) (8.87e-01)	-18506.0 (-22553.00~-13957.00) (1.228503e-01)	-24106.5 (-26875.00~-20978.25) (7.492802e-04)	-17898.0 (-20879.75~-11513.00) (9.776284e-04)	-21915.0 (-24350.00~-18277.50) (7.038860e-01)
lab_procedure_bone_marrow_lymphocyte_outcome_precent_value	9.0 (5.00~20.00) (7.417280e-04)	50.0 (27.00~73.50) (3.184777e-03)	33.0 (12.50~61.25) (7.417280e-04)	14.0 (9.00~22.75) (8.700131e-02)	16.0 (12.00~25.00) (3.171358e-01)
lab_procedure_bone_marrow_cellularity_outcome_precent_value	90.0(90.0-90.0) (1.12e-01)	90.0(90.0-95.0) (3.51e-02)	80.0(47.5-90.0) (7.46e-04)	90.0(77.5-90.0) (7.59e-01)	90.0(80.0-90.0)(4.12e-01)
leukemia_french_american_british_morphology_code	M1(2.00e-03)	M3(1.10e-19)	M0 Undifferentiated (6.16e-04)	NA	M5 (2.83e-11)
acute_myeloid_leukemia_calgb_cytogenetics_risk_category	Intermediate/Normal(4.96e-04)	Favorable (1.52e-09)	Poor (4.59e-07)	Favorable(1.58e-05)	Intermediate/Normal (3.08e-05)
fluorescence_in_situ_hybridization_abnormal_result_indicator	NO(1.60e-04)	YES(3.83e-04)	NA	NA	NO (1.91e-3)
